# Supplementary material for: AZGP1 in POMC neurons modulates energy homeostasis and metabolism through leptin-mediated STAT3 phosphorylation
Source: Nat Commun. 2024 Apr 20;15:3377. doi: 10.1038/s41467-024-47684-9 (PMC11032411; doi:10.1038/s41467-024-47684-9)
Supplement: Supplementary file 4 — Source Data [file 41467_2024_47684_MOESM4_ESM.xlsx]

## Sheet: Figure 1a
		Relative protein expression of AZGP1
P1	P5	P10	P20	1 month	3 month	12 month	18 month	24 month
1.26487	1.14674	1.72622	4.90973	9.62282	17.0364	19.5156	3.00491	1.56549
0.903616	0.98674	1.55496	3.73832	5.50071	18.4557	17.9516	3.83387	0.811789
0.831532	0.508122	1.62388	2.93752	7.59444	16.8219	18.7094	4.78294	0.939295
1.30564	1.28647	1.29747	5.97476	10.8637	22.0748	21.5731	6.97474	1.39675
0.759364	0.874636	1.40747	3.86372	8.90376	14.068	16.0785	3.07484	2.06346
	AZGP1
	GAPDH

## Sheet: Figure 1b
AZGP1 positive	NCD	HFD
neurons/section	100	60
	98	50
	88	68
	115	48
	109	55

## Sheet: Figure 1c
	Relative mRNA expression of AZGP1
	NCD			HFD
	0.98			0.34
	1.22			0.31
	1.13			0.27
	1.08			0.49
	0.89			0.55
	1			0.28

## Sheet: Figure 1d
			Relative protein level of AZGP1
		Hypothalamus				MBH
		NCD	HFD			NCD	HFD
		0.88	0.38			1.20486	0.535092
		1.42	0.35			1.33353	0.3048
		1	0.17			1.07426	0.305263
		1.48	0.24			0.954551	0.224074
						0.824759	0.186722
						0.608039	0.0121038
Hypothalamus
	AZGP1
	GAPDH
MBH	AZGP1
	GAPDH

## Sheet: Figure 1e
			Relative protein level of AZGP1
		Hypothalamus				MBH
		WT	ob/ob			WT	ob/ob
		1.1	0.35			1.54956	0.467195
		0.96	0.58			1.07356	0.46065
		1.08	0.45			0.895224	0.560771
		1	0.49			0.926603	0.619366
						0.842452	0.707638
						0.7126	0.532415
Hypothalamus
	AZGP1
	GAPDH
MBH
	AZGP1
	GAPDH

## Sheet: Figure 1f
			Relative mRNA level of AZGP1
	control	12h fasting	24h fasting	36h fasting	36h fasting + 6h re-fed HFD
	1	0.7	0.54	0.43	0.72
	0.95	0.86	0.48	0.38	0.58
	1.1	0.75	0.6	0.53	0.6
	0.85	0.63	0.48	0.32	0.89
	1.12	0.68	0.55	0.33	0.64
	1	0.74	0.58	0.41	0.7

## Sheet: Figure 1g
			Relative protein level of AZGP1
		Hypothalamus			MBH
		fasting	re-fed		fasting	re-fed
		0.8	1.8		1.08691	1.42012
		0.9	2		0.794202	1.49947
		1.2	2.4		1.06405	1.40996
		1	1.9		1.05484	1.46415
Hypothalamus	AZGP1
	GAPDH
MBH	AZGP1
	GAPDH

## Sheet: Figure 2c
							Relative protein level of AZGP1
	AAV-GFP									AAV-Azgp1
	1	0.89	0.96	1.45	1.21	1.06	0.87	0.93		3.65	4.31	3.21	2.87	3.33	4.43	3.65	3.21
AZGP1
GAPDH

## Sheet: Figure 2e
																Body weight （g)
Time（week）	AAV-Azgp1-HFD								AAV-GFP-HFD								AAV-GFP-NCD								AAV-Azgp1-NCD
1 w	22	22	23	22.5	24.3	23.2	23.1		23	24	23	22.5	23.5	22.8	24.3		23.2	24.1	25.8	24.4	22.2	23.4	24		23.3	23.5	22.6	22.3	25.8	23.1	21.3
2 w	23.5	24	24.5	23.7	25.8	24.5	24.7		24	25.5	24	24	24.8	23.7	25.6		24.4	25.9	27	25.7	22.2	24	25		24	24.3	23.6	23.5	26.8	23.7	22.8
3 w	24.8	25.5	25.5	24.6	27	25.6	25.4		26.4	27.4	25.2	26.4	25.9	24.6	26.4		25.6	27.2	28.1	27.6	23	24.7	25.7		25.1	26.2	24.4	23.9	27.4	24.9	23.7
4 w	25.7	26.2	27.7	25.7	28.5	26.8	27.4		27.6	29.5	26.3	28	27.5	26.4	28.7		27.7	28.5	29	28.2	23.8	25	25.9		26.1	27	25	24.7	27.6	25.3	24.8
5 w	27.1	27.3	28.2	26.4	29.3	27.9	28.6		29.6	31.6	29.4	30	29.6	28.1	30.6		28.9	28.9	29	28.1	24	25.8	26.4		26.1	26.7	24.7	24.2	27.8	24.9	24.4
6 w	28.3	28	29.2	27.8	30.4	28.7	29.4		31.5	33.2	30.9	31.5	31.2	29.9	32.1		29.6	29.9	29.9	29.8	24.8	26.2	26.8		26.9	27.9	25.2	25	28.9	26.7	25.9
7 w	30.5	29.2	31.2	29.2	32.7	30.5	29.8		33.2	35.4	32.4	32.6	33.5	31.5	34.2		30	30.1	30.2	30.2	25.1	26.8	27.3		27.8	28.1	25.2	25.3	28.8	26.8	26.1
8 w	31.4	30	33.6	30.4	33.5	31.7	30.7		35.4	37.5	34.6	34.5	35.7	33.2	36.5		30.1	31.6	31.6	29.7	26.5	27.3	27.8		28.2	28.8	26	25.2	29.1	26.8	27
9 w	32.4	31	34.7	31.8	34.2	32.5	31.2		37.6	39.7	36.3	36.3	37.5	35.4	38.7		31.2	30.9	32.1	30.9	27.6	28	28.2		28.1	29.6	26.4	26.1	29.7	27.4	26.9
10 w	33.2	32.5	35.7	32.7	35.3	33.4	33.7		39.8	41.6	38.5	38.8	39.4	37.8	40.1		31.8	30.7	32.5	30	28.1	28.6	28.7		28.4	30	27	26.8	30	27.6	27.9
11 w	34.5	33.8	36.1	33.4	36.2	35.7	35.3		41.4	43.7	40.2	39.6	41.2	39.8	42.5		32.3	32.1	32.3	31	29.8	29.4	29		28.5	30.4	27.2	27.1	30.8	28.5	27.8
12 w	35.8	34.8	37.6	35	37.9	36.2	37.5		43.5	45.3	42.3	41.6	43.7	42.3	44.5		34	32.7	33.7	32.8	30.3	30.1	29.9		29.5	31.5	28.5	28.9	31.1	29.8	29

## Sheet: Figure 2g
							Body compasition (%BW)
	AAV-GFP-HFD								AAV-Azgp1-HFD
fat mass	15.5	17.6	13.5	12.9	15	14.6	13.5		9.8	8.8	5.6	11.8	10.7	6.8	7.2
non fat mass	70	75	77.6	81.5	74.8	78.2	82.6		82.9	85.3	85.3	82.2	81.8	80.5	79.9

[truncated: 125 more sheets: Figure 2h, Figure 2i, Figure 2j, Figure 2k, Figure 2n, Figure 2p, Figure 2q, Figure 2r, Figure 3a, Figure 3b, Figure 3c, Figure 3d, Figure 4c, Figure 4e, Figure 4f, Figure 4g, Figure 4h, Figure 4i, Figure 4m, Figure 4n …]
